# Supplementary material for: Saprotrophic Capabilities of Neurospora crassa on Charred Plant Biomass
Source: Environ Microbiol. 2025 Jun 24;27(6):e70132. doi: 10.1111/1462-2920.70132 (PMC12186714; doi:10.1111/1462-2920.70132)
Supplement: Supplementary file 2 — Data S2. Tables. [file EMI-27-e70132-s001.xlsx]

## Sheet: Description
Table S1. Mass loss data for lignocellulose substrates in agar plates after five weeks of decay by Neurospora crassa, Trametes versicolor, or Gloeophyllum trabeum. Includes raw mass loss values as well as values adjusted by subtracting mass loss (due to leaching) of non-inoculated controls. Substrates, pre-decay, were untreated, heated at 225°C for 20 minutes, or heated at 350°C for 20 minutes.
Table S2: Mass loss data for corn stalk discs in soil-filled jars after 0, 10, 20, or 40 days of decay by Neurospora crassa. Includes raw mass loss values as well as values adjusted by subtracting mass loss (due to leaching) in non-inoculated controls. Corn stalk discs, pre-decay, were untreated, heated at 225°C for 20 minutes, or heated at 350°C for 20 minutes.
Table S3: Mass loss data for milled (< 20 mesh powder) lignocellulose substrates within nylon mesh bags after five weeks of decay by Neurospora crassa in soil-filled jars. Includes raw mass loss values as well as values adjusted by subtracting mass loss (due to leaching) in non-inoculated controls. Corn stalk substrates, pre-decay, were untreated, water-extracted, heated at 225°C for 20 minutes, …
Table S4: Mass loss data for chemical components in untreated corn stalk (< 20 mesh powder) within nylon mesh bags after five weeks of decay by Neurospora crassa in soil-filled jars. Includes raw mass loss values as well as values adjusted by subtracting mass loss (due to leaching) in non-inoculated controls.

## Sheet: Table S1
species	substrate_type	substrate_treatment	mass_initial_g	mass_final_g	mass_loss_g	mass_loss_perc	mass_initial_adj_g	mass_loss_adj_g	mass_loss_adj_perc
Neurospora crassa	Aspen wood	Untreated	1.471	1.413	0.058	3.9429	1.46184	0.0488367	3.34078
Neurospora crassa	Aspen wood	Untreated	1.447	1.442	0.005	0.345543	1.43799	-0.00401377	-0.279124
Neurospora crassa	Aspen wood	Untreated	1.458	1.453	0.005	0.342936	1.44892	-0.00408229	-0.281748
Neurospora crassa	Aspen wood	Untreated	1.445	1.407	0.038	2.62976	1.436	0.0289987	2.01941
Neurospora crassa	Aspen wood	Untreated	1.325	1.276	0.049	3.69811	1.31675	0.0407462	3.09446
Neurospora crassa	Aspen wood	225C	1.45	1.417	0.033	2.27586	1.44574	0.0287434	1.98814
Neurospora crassa	Aspen wood	225C	1.347	1.347	0	0	1.34305	-0.00395423	-0.294423
Neurospora crassa	Aspen wood	225C	1.429	1.427	0.002	0.139958	1.42481	-0.00219495	-0.154052
Neurospora crassa	Aspen wood	225C	1.422	1.405	0.017	1.1955	1.41783	0.0128256	0.904597
Neurospora crassa	Aspen wood	225C	1.458	1.438	0.02	1.37174	1.45372	0.0157199	1.08136
Neurospora crassa	Aspen wood	350C	0.472	0.481	-0.009	-1.90678	0.47344	-0.00756043	-1.59692
Neurospora crassa	Aspen wood	350C	0.512	0.536	-0.024	-4.6875	0.513562	-0.0224384	-4.36918
Neurospora crassa	Aspen wood	350C	0.516	0.529	-0.013	-2.51938	0.517574	-0.0114262	-2.20765
Neurospora crassa	Aspen wood	350C	0.488	0.504	-0.016	-3.27869	0.489488	-0.0145116	-2.96465
Neurospora crassa	Aspen wood	350C	0.496	0.509	-0.013	-2.62097	0.497513	-0.0114872	-2.30893
Trametes versicolor	Aspen wood	Untreated	1.287	0.911	0.376	29.2152	1.27898	0.367983	28.7715
Trametes versicolor	Aspen wood	Untreated	1.438	1.054	0.384	26.7038	1.42904	0.375042	26.2443
Trametes versicolor	Aspen wood	Untreated	1.453	1.314	0.139	9.56641	1.44395	0.129949	8.99955
Trametes versicolor	Aspen wood	Untreated	1.366	1.157	0.209	15.3001	1.35749	0.200491	14.7692
Trametes versicolor	Aspen wood	Untreated	1.444	0.998	0.446	30.8864	1.435	0.437005	30.4532
Trametes versicolor	Aspen wood	225C	1.273	0.926	0.347	27.2584	1.26926	0.343263	27.0443
Trametes versicolor	Aspen wood	225C	1.44	1.097	0.343	23.8194	1.43577	0.338773	23.5952
Trametes versicolor	Aspen wood	225C	1.343	1.23	0.113	8.414	1.33906	0.109058	8.14435
Trametes versicolor	Aspen wood	225C	1.413	1.232	0.181	12.8096	1.40885	0.176852	12.5529
Trametes versicolor	Aspen wood	225C	1.431	0.987	0.444	31.0273	1.4268	0.439799	30.8242
Trametes versicolor	Aspen wood	350C	0.524	0.533	-0.009	-1.71756	0.525598	-0.00740183	-1.40827
Trametes versicolor	Aspen wood	350C	0.553	0.555	-0.002	-0.361664	0.554687	-0.000313386	-0.0564979
Trametes versicolor	Aspen wood	350C	0.513	0.517	-0.004	-0.779727	0.514565	-0.00243538	-0.47329
Trametes versicolor	Aspen wood	350C	0.512	0.519	-0.007	-1.36719	0.513562	-0.00543843	-1.05896
Trametes versicolor	Aspen wood	350C	0.512	0.518	-0.006	-1.17188	0.513562	-0.00443843	-0.864246
Gloeophyllum trabeum	Aspen wood	Untreated	1.394	1.265	0.129	9.25395	1.38532	0.120316	8.68512
Gloeophyllum trabeum	Aspen wood	Untreated	1.469	1.28	0.189	12.8659	1.45985	0.179849	12.3197
Gloeophyllum trabeum	Aspen wood	Untreated	1.457	1.351	0.106	7.27522	1.44792	0.0969239	6.69399
Gloeophyllum trabeum	Aspen wood	Untreated	1.388	1.204	0.184	13.2565	1.37935	0.175354	12.7127
Gloeophyllum trabeum	Aspen wood	Untreated	1.416	1.251	0.165	11.6525	1.40718	0.156179	11.0988
Gloeophyllum trabeum	Aspen wood	225C	1.443	1.313	0.13	9.00901	1.43876	0.125764	8.74111
Gloeophyllum trabeum	Aspen wood	225C	1.354	1.176	0.178	13.1462	1.35003	0.174025	12.8905
Gloeophyllum trabeum	Aspen wood	225C	1.432	1.336	0.096	6.70391	1.4278	0.0917962	6.42923
Gloeophyllum trabeum	Aspen wood	225C	1.419	1.222	0.197	13.883	1.41483	0.192834	13.6295
Gloeophyllum trabeum	Aspen wood	225C	1.363	1.224	0.139	10.1981	1.359	0.134999	9.9337
Gloeophyllum trabeum	Aspen wood	350C	0.526	0.544	-0.018	-3.42205	0.527604	-0.0163957	-3.10758
Gloeophyllum trabeum	Aspen wood	350C	0.516	0.526	-0.01	-1.93798	0.517574	-0.00842623	-1.62803
Gloeophyllum trabeum	Aspen wood	350C	0.514	0.531	-0.017	-3.30739	0.515568	-0.0154323	-2.99327
Gloeophyllum trabeum	Aspen wood	350C	0.515	0.529	-0.014	-2.71845	0.516571	-0.0124293	-2.40611
Gloeophyllum trabeum	Aspen wood	350C	0.495	0.517	-0.022	-4.44444	0.49651	-0.0204903	-4.12686
Neurospora crassa	Spruce wood	Untreated	1.34	1.336	0.004	0.298507	1.3374	0.00140408	0.104985
Neurospora crassa	Spruce wood	Untreated	1.35	1.345	0.005	0.37037	1.34738	0.00238471	0.176988
Neurospora crassa	Spruce wood	Untreated	1.346	1.343	0.003	0.222883	1.34339	0.000392457	0.0292139
Neurospora crassa	Spruce wood	Untreated	1.337	1.328	0.009	0.673149	1.33441	0.00640989	0.480354
Neurospora crassa	Spruce wood	Untreated	1.294	1.282	0.012	0.927357	1.29149	0.00949319	0.735056
Neurospora crassa	Spruce wood	225C	1.316	1.315	0.001	0.0759878	1.31521	0.000212243	0.0161375
Neurospora crassa	Spruce wood	225C	1.333	1.327	0.006	0.450113	1.3322	0.00520207	0.390486
Neurospora crassa	Spruce wood	225C	1.322	1.319	0.003	0.226929	1.32121	0.00220865	0.167169
Neurospora crassa	Spruce wood	225C	1.396	1.39	0.006	0.429799	1.39516	0.00516435	0.370161
Neurospora crassa	Spruce wood	225C	1.326	1.319	0.007	0.527903	1.32521	0.00620626	0.468324
Neurospora crassa	Spruce wood	350C	0.526	0.537	-0.011	-2.09125	0.529953	-0.00704654	-1.32965
Neurospora crassa	Spruce wood	350C	0.527	0.542	-0.015	-2.8463	0.530961	-0.011039	-2.07906
Neurospora crassa	Spruce wood	350C	0.524	0.544	-0.02	-3.81679	0.527938	-0.0160616	-3.04232
Neurospora crassa	Spruce wood	350C	0.521	0.538	-0.017	-3.26296	0.524916	-0.0130841	-2.49261
Neurospora crassa	Spruce wood	350C	0.552	0.561	-0.009	-1.63043	0.556149	-0.00485112	-0.87227
Trametes versicolor	Spruce wood	Untreated	1.33	1.236	0.094	7.06767	1.32742	0.0914235	6.88729
Trametes versicolor	Spruce wood	Untreated	1.32	1.197	0.123	9.31818	1.31744	0.120443	9.14217
Trametes versicolor	Spruce wood	Untreated	1.318	1.166	0.152	11.5326	1.31545	0.149447	11.3609
Trametes versicolor	Spruce wood	Untreated	1.289	1.174	0.115	8.92164	1.2865	0.112503	8.74486
Trametes versicolor	Spruce wood	Untreated	1.322	1.194	0.128	9.6823	1.31944	0.125439	9.50699
Trametes versicolor	Spruce wood	225C	1.358	1.264	0.094	6.92194	1.35719	0.0931871	6.86619
Trametes versicolor	Spruce wood	225C	1.302	1.183	0.119	9.13978	1.30122	0.118221	9.08536
Trametes versicolor	Spruce wood	225C	1.286	1.149	0.137	10.6532	1.28523	0.13623	10.5997
Trametes versicolor	Spruce wood	225C	1.315	1.205	0.11	8.36502	1.31421	0.109213	8.31013
Trametes versicolor	Spruce wood	225C	1.336	1.232	0.104	7.78443	1.3352	0.1032	7.7292
Trametes versicolor	Spruce wood	350C	0.499	0.505	-0.006	-1.2024	0.502751	-0.00224947	-0.447433
Trametes versicolor	Spruce wood	350C	0.578	0.583	-0.005	-0.865052	0.582344	-0.000655703	-0.112597
Trametes versicolor	Spruce wood	350C	0.613	0.613	0	0	0.617607	0.00460736	0.746002
Trametes versicolor	Spruce wood	350C	0.581	0.588	-0.007	-1.20482	0.585367	-0.00263315	-0.44983
Trametes versicolor	Spruce wood	350C	0.628	0.631	-0.003	-0.477707	0.63272	0.0017201	0.271858
Gloeophyllum trabeum	Spruce wood	Untreated	1.353	1.154	0.199	14.7081	1.35038	0.196379	14.5425
Gloeophyllum trabeum	Spruce wood	Untreated	1.275	1.107	0.168	13.1765	1.27253	0.16553	13.0079
Gloeophyllum trabeum	Spruce wood	Untreated	1.306	1.112	0.194	14.8545	1.30347	0.19147	14.6892
Gloeophyllum trabeum	Spruce wood	Untreated	1.341	1.158	0.183	13.6465	1.3384	0.180402	13.4789
Gloeophyllum trabeum	Spruce wood	Untreated	1.523	1.355	0.168	11.0309	1.52005	0.16505	10.8582
Gloeophyllum trabeum	Spruce wood	225C	1.373	1.196	0.177	12.8915	1.37218	0.176178	12.8393
Gloeophyllum trabeum	Spruce wood	225C	1.338	1.211	0.127	9.49178	1.3372	0.126199	9.43757
Gloeophyllum trabeum	Spruce wood	225C	1.301	1.131	0.17	13.0669	1.30022	0.169221	13.0148
Gloeophyllum trabeum	Spruce wood	225C	1.311	1.162	0.149	11.3654	1.31022	0.148215	11.3123
Gloeophyllum trabeum	Spruce wood	225C	1.306	1.182	0.124	9.49464	1.30522	0.123218	9.44043
Gloeophyllum trabeum	Spruce wood	350C	0.584	0.595	-0.011	-1.88356	0.588389	-0.00661061	-1.12351
Gloeophyllum trabeum	Spruce wood	350C	0.538	0.543	-0.005	-0.929368	0.542044	-0.000956346	-0.176433
Gloeophyllum trabeum	Spruce wood	350C	0.536	0.547	-0.011	-2.05224	0.540029	-0.00697138	-1.29093
Gloeophyllum trabeum	Spruce wood	350C	0.551	0.554	-0.003	-0.544465	0.555141	0.00114136	0.205599
Gloeophyllum trabeum	Spruce wood	350C	0.558	0.567	-0.009	-1.6129	0.562194	-0.00480602	-0.854869
Neurospora crassa	Corn stalk	Untreated	0.186	0.134	0.052	27.957	0.178052	0.0440518	24.741
Neurospora crassa	Corn stalk	Untreated	0.17	0.153	0.017	10	0.162736	0.00973554	5.98243
Neurospora crassa	Corn stalk	Untreated	0.145	0.122	0.023	15.8621	0.138804	0.0168038	12.1062
Neurospora crassa	Corn stalk	Untreated	0.161	0.116	0.045	27.9503	0.15412	0.0381201	24.734
Neurospora crassa	Corn stalk	Untreated	0.175	0.112	0.063	36	0.167522	0.0555219	33.1431
Neurospora crassa	Corn stalk	225C	0.162	0.151	0.011	6.79012	0.158155	0.00715467	4.52384
Neurospora crassa	Corn stalk	225C	0.156	0.123	0.033	21.1538	0.152297	0.0292971	19.2368
Neurospora crassa	Corn stalk	225C	0.205	0.19	0.015	7.31707	0.200134	0.010134	5.06361
Neurospora crassa	Corn stalk	225C	0.193	0.182	0.011	5.69948	0.188419	0.00641884	3.40668
Neurospora crassa	Corn stalk	225C	0.16	0.14	0.02	12.5	0.156202	0.0162021	10.3725
Neurospora crassa	Corn stalk	350C	0.08	0.075	0.005	6.25	0.0780602	0.00306017	3.92027
Neurospora crassa	Corn stalk	350C	0.088	0.086	0.002	2.27273	0.0858662	-0.000133814	-0.15584
Neurospora crassa	Corn stalk	350C	0.073	0.067	0.006	8.21918	0.0712299	0.0042299	5.93838
Neurospora crassa	Corn stalk	350C	0.074	0.068	0.006	8.10811	0.0722057	0.00420566	5.82455
Neurospora crassa	Corn stalk	350C	0.062	0.059	0.003	4.83871	0.0604966	0.00149663	2.47391
Trametes versicolor	Corn stalk	Untreated	0.154	0.125	0.029	18.8312	0.147419	0.0224193	15.2078
Trametes versicolor	Corn stalk	Untreated	0.186	0.162	0.024	12.9032	0.178052	0.0160518	9.01525
Trametes versicolor	Corn stalk	Untreated	0.199	0.137	0.062	31.1558	0.190496	0.0534963	28.0826
Trametes versicolor	Corn stalk	Untreated	0.201	0.143	0.058	28.8557	0.192411	0.0494108	25.6799
Trametes versicolor	Corn stalk	Untreated	0.198	0.119	0.079	39.899	0.189539	0.070539	37.2161
Trametes versicolor	Corn stalk	225C	0.154	0.149	0.005	3.24675	0.150345	0.00134456	0.894321
Trametes versicolor	Corn stalk	225C	0.243	0.233	0.01	4.11523	0.237232	0.004232	1.78391
Trametes versicolor	Corn stalk	225C	0.151	0.14	0.011	7.28477	0.147416	0.00741577	5.03051
Trametes versicolor	Corn stalk	225C	0.138	0.127	0.011	7.97101	0.134724	0.00772435	5.73345
Trametes versicolor	Corn stalk	225C	0.231	0.215	0.016	6.92641	0.225517	0.0105168	4.66344
Trametes versicolor	Corn stalk	350C	0.105	0.101	0.004	3.80952	0.102454	0.00145397	1.41915
Trametes versicolor	Corn stalk	350C	0.082	0.074	0.008	9.7561	0.0800117	0.00601167	7.5135
Trametes versicolor	Corn stalk	350C	0.069	0.07	-0.001	-1.44928	0.0673269	-0.0026731	-3.97034
Trametes versicolor	Corn stalk	350C	0.099	0.096	0.003	3.0303	0.0965995	0.000599459	0.620562
Trametes versicolor	Corn stalk	350C	0.082	0.073	0.009	10.9756	0.0800117	0.00701167	8.76331
Gloeophyllum trabeum	Corn stalk	Untreated	0.244	0.167	0.077	31.5574	0.233573	0.0665734	28.5021
Gloeophyllum trabeum	Corn stalk	Untreated	0.16	0.12	0.04	25	0.153163	0.0331629	21.652
Gloeophyllum trabeum	Corn stalk	Untreated	0.185	0.131	0.054	29.1892	0.177095	0.0460946	26.0282
Gloeophyllum trabeum	Corn stalk	Untreated	0.163	0.137	0.026	15.9509	0.156035	0.0190347	12.199
Gloeophyllum trabeum	Corn stalk	Untreated	0.169	0.14	0.029	17.1598	0.161778	0.0217783	13.4618
Gloeophyllum trabeum	Corn stalk	225C	0.151	0.14	0.011	7.28477	0.147416	0.00741577	5.03051
Gloeophyllum trabeum	Corn stalk	225C	0.164	0.153	0.011	6.70732	0.160107	0.0071072	4.43902
Gloeophyllum trabeum	Corn stalk	225C	0.178	0.161	0.017	9.55056	0.173775	0.0127749	7.3514
Gloeophyllum trabeum	Corn stalk	225C	0.155	0.148	0.007	4.51613	0.151321	0.00332083	2.19456
Gloeophyllum trabeum	Corn stalk	225C	0.272	0.259	0.013	4.77941	0.265544	0.00654364	2.46424
Gloeophyllum trabeum	Corn stalk	350C	0.084	0.087	-0.003	-3.57143	0.0819632	-0.00503682	-6.14523
Gloeophyllum trabeum	Corn stalk	350C	0.089	0.088	0.001	1.1236	0.0868419	-0.00115806	-1.33353
Gloeophyllum trabeum	Corn stalk	350C	0.085	0.083	0.002	2.35294	0.0829389	-6.10702e-05	-0.0736327
Gloeophyllum trabeum	Corn stalk	350C	0.085	0.089	-0.004	-4.70588	0.0829389	-0.00606107	-7.30787
Gloeophyllum trabeum	Corn stalk	350C	0.079	0.083	-0.004	-5.06329	0.0770844	-0.00591558	-7.67416

## Sheet: Table S2
species	substrate_type	substrate_treatment	days	mass_initial_g	mass_final_g	mass_loss_g	mass_loss_perc	mass_initial_adj_g	mass_loss_adj_g	mass_loss_adj_perc
Neurospora crassa	Corn stalk	350C	10	0.195	0.191	0.004	2.05128	0.194613	0.0036127	1.85635
Neurospora crassa	Corn stalk	350C	20	0.139	0.13	0.009	6.47482	0.138759	0.00875907	6.31243
Neurospora crassa	Corn stalk	350C	40	0.118	0.113	0.005	4.23729	0.117906	0.00490631	4.16119
Neurospora crassa	Corn stalk	350C	10	0.23	0.225	0.005	2.17391	0.229543	0.00454318	1.97923
Neurospora crassa	Corn stalk	350C	20	0.179	0.172	0.007	3.91061	0.17869	0.00668973	3.74377
Neurospora crassa	Corn stalk	350C	40	0.17	0.162	0.008	4.70588	0.169865	0.00786502	4.63016
Neurospora crassa	Corn stalk	350C	10	0.202	0.194	0.008	3.9604	0.201599	0.00759879	3.76926
Neurospora crassa	Corn stalk	350C	20	0.162	0.162	0	0	0.161719	-0.000280801	-0.173635
Neurospora crassa	Corn stalk	350C	40	0.209	0.206	0.003	1.43541	0.208834	0.00283405	1.35708
Neurospora crassa	Corn stalk	350C	10	0.191	0.191	0	0	0.190621	-0.00037936	-0.199013
Neurospora crassa	Corn stalk	350C	20	0.167	0.164	0.003	1.79641	0.166711	0.00271053	1.62589
Neurospora crassa	Corn stalk	350C	40	0.195	0.193	0.002	1.02564	0.194845	0.00184517	0.946993
Neurospora crassa	Corn stalk	350C	10	0.145	0.139	0.006	4.13793	0.144712	0.005712	3.94715
Neurospora crassa	Corn stalk	350C	20	0.182	0.171	0.011	6.04396	0.181685	0.0106845	5.88082
Neurospora crassa	Corn stalk	350C	40	0.217	0.213	0.004	1.84332	0.216828	0.0038277	1.76532
Neurospora crassa	Corn stalk	225C	10	0.226	0.21	0.016	7.07965	0.216889	0.0068886	3.1761
Neurospora crassa	Corn stalk	225C	20	0.31	0.279	0.031	10	0.298325	0.0193247	6.47774
Neurospora crassa	Corn stalk	225C	40	0.368	0.319	0.049	13.3152	0.34516	0.0261602	7.57914
Neurospora crassa	Corn stalk	225C	10	0.364	0.338	0.026	7.14286	0.349325	0.011325	3.24197
Neurospora crassa	Corn stalk	225C	20	0.352	0.311	0.041	11.6477	0.338743	0.0277429	8.18995
Neurospora crassa	Corn stalk	225C	40	0.343	0.304	0.039	11.3703	0.321712	0.0177118	5.50548
Neurospora crassa	Corn stalk	225C	10	0.394	0.369	0.025	6.34518	0.378116	0.00911553	2.41078
Neurospora crassa	Corn stalk	225C	20	0.307	0.289	0.018	5.86319	0.295438	0.00643768	2.17903
Neurospora crassa	Corn stalk	225C	40	0.352	0.305	0.047	13.3523	0.330153	0.0251532	7.61864
Neurospora crassa	Corn stalk	225C	10	0.203	0.189	0.014	6.89655	0.194816	0.00581587	2.98531
Neurospora crassa	Corn stalk	225C	20	0.367	0.356	0.011	2.99728	0.353178	-0.00282206	-0.799048
Neurospora crassa	Corn stalk	225C	40	0.234	0.195	0.039	16.6667	0.219477	0.0244768	11.1524
Neurospora crassa	Corn stalk	225C	10	0.285	0.265	0.02	7.01754	0.27351	0.00850996	3.11139
Neurospora crassa	Corn stalk	225C	20	0.433	0.402	0.031	7.15935	0.416692	0.0146922	3.52592
Neurospora crassa	Corn stalk	225C	40	0.406	0.371	0.035	8.62069	0.380802	0.00980169	2.57396
Neurospora crassa	Corn stalk	Untreated	10	0.309	0.243	0.066	21.3592	0.266034	0.0230336	8.65817
Neurospora crassa	Corn stalk	Untreated	20	0.433	0.278	0.155	35.7968	0.381913	0.103913	27.2086
Neurospora crassa	Corn stalk	Untreated	40	0.258	0.172	0.086	33.3333	0.222706	0.0507056	22.768
Neurospora crassa	Corn stalk	Untreated	10	0.466	0.366	0.1	21.4592	0.401203	0.0352028	8.77432
Neurospora crassa	Corn stalk	Untreated	20	0.359	0.224	0.135	37.6045	0.316644	0.0926442	29.2581
Neurospora crassa	Corn stalk	Untreated	40	0.499	0.343	0.156	31.2625	0.430737	0.0877368	20.369
Neurospora crassa	Corn stalk	Untreated	10	0.299	0.23	0.069	23.0769	0.257424	0.0274241	10.6533
Neurospora crassa	Corn stalk	Untreated	20	0.44	0.34	0.1	22.7273	0.388088	0.0480876	12.3909
Neurospora crassa	Corn stalk	Untreated	40	0.345	0.234	0.111	32.1739	0.297804	0.063804	21.4248
Neurospora crassa	Corn stalk	Untreated	10	0.453	0.325	0.128	28.2561	0.39001	0.0650105	16.6689
Neurospora crassa	Corn stalk	Untreated	20	0.442	0.297	0.145	32.8054	0.389852	0.0928516	23.8172
Neurospora crassa	Corn stalk	Untreated	40	0.394	0.223	0.171	43.401	0.340101	0.117101	34.4312
Neurospora crassa	Corn stalk	Untreated	10	0.413	0.352	0.061	14.77	0.355572	0.00357246	1.00471
Neurospora crassa	Corn stalk	Untreated	20	0.454	0.326	0.128	28.1938	0.400436	0.0744358	18.5887
Neurospora crassa	Corn stalk	Untreated	40	0.419	0.3	0.119	28.401	0.361681	0.0616808	17.0539

## Sheet: Table S3
species	substrate_type	substrate_treatment	mass_initial_g	mass_final_g	mass_loss_g	mass_loss_perc	mass_initial_adj_g	mass_loss_adj_g	mass_loss_adj_perc
Neurospora crassa	Aspen wood	Untreated	1.04159	0.988594	0.053	5.08836	1.03065	0.0420523	4.08019
Neurospora crassa	Aspen wood	Untreated	1.05377	0.982773	0.071	6.73769	1.0427	0.0599243	5.74704
Neurospora crassa	Aspen wood	Untreated	1.05995	0.971952	0.088	8.30226	1.04881	0.0768593	7.32823
Neurospora crassa	Aspen wood	Untreated	1.06738	0.991379	0.076	7.12024	1.05616	0.0647813	6.13366
Neurospora crassa	Aspen wood	Untreated	1.06906	1.01006	0.059	5.51887	1.05782	0.0477636	4.51527
Neurospora crassa	Corn stalk	350C	1.0877	1.0687	0.019	1.7468	1.08396	0.0152581	1.40763
Neurospora crassa	Corn stalk	350C	1.10163	1.08463	0.017	1.54317	1.09784	0.0132102	1.20329
Neurospora crassa	Corn stalk	350C	1.0867	1.0737	0.013	1.19628	1.08296	0.00926154	0.855204
Neurospora crassa	Corn stalk	350C	1.0917	1.0817	0.01	0.916001	1.08795	0.00624434	0.573957
Neurospora crassa	Corn stalk	350C	1.10356	1.08856	0.015	1.35924	1.09976	0.0112035	1.01873
Neurospora crassa	Corn stalk	Water-extracted	1.09049	0.979487	0.111	10.1789	1.08968	0.110197	10.1127
Neurospora crassa	Corn stalk	Water-extracted	1.0797	0.944701	0.135	12.5035	1.07891	0.134205	12.439
Neurospora crassa	Corn stalk	Water-extracted	1.09592	0.967916	0.128	11.6797	1.09511	0.127193	11.6146
Neurospora crassa	Corn stalk	Water-extracted	1.08977	0.968773	0.121	11.1032	1.08897	0.120197	11.0377
Neurospora crassa	Corn stalk	Water-extracted	1.08252	0.963522	0.119	10.9928	1.08173	0.118203	10.9272
Neurospora crassa	Corn stalk	225C	1.1007	0.947701	0.153	13.9002	1.02786	0.080162	7.7989
Neurospora crassa	Corn stalk	225C	1.10674	0.976737	0.13	11.7462	1.0335	0.0567626	5.49227
Neurospora crassa	Corn stalk	225C	1.10156	0.956558	0.145	13.1632	1.02866	0.0721053	7.00961
Neurospora crassa	Corn stalk	225C	1.09763	0.95863	0.139	12.6637	1.025	0.0663653	6.47469
Neurospora crassa	Corn stalk	225C	1.08563	0.95563	0.13	11.9746	1.01379	0.0581594	5.73683
Neurospora crassa	Corn stalk	Untreated	1.05634	0.700343	0.356	33.7012	0.89315	0.192807	21.5873
Neurospora crassa	Corn stalk	Untreated	1.06002	0.721024	0.339	31.9804	0.896262	0.175238	19.5521
Neurospora crassa	Corn stalk	Untreated	1.05884	0.683845	0.375	35.416	0.895265	0.21142	23.6154
Neurospora crassa	Corn stalk	Untreated	1.05659	0.715594	0.341	32.2735	0.893362	0.177768	19.8988
Neurospora crassa	Corn stalk	Untreated	1.06081	0.742809	0.318	29.9771	0.896926	0.154117	17.1828
Neurospora crassa	Sorghum stalk	Untreated	1.04841	0.613415	0.435	41.4912	0.865054	0.251639	29.0894
Neurospora crassa	Sorghum stalk	Untreated	1.05549	0.618487	0.437	41.4027	0.870889	0.252402	28.9822
Neurospora crassa	Sorghum stalk	Untreated	1.05574	0.630737	0.425	40.2562	0.871096	0.240359	27.5927
Neurospora crassa	Sorghum stalk	Untreated	1.04259	0.602594	0.44	42.2024	0.860251	0.257657	29.9514
Neurospora crassa	Sorghum stalk	Untreated	1.02867	0.590666	0.438	42.5794	0.848759	0.258093	30.4083
Neurospora crassa	Wheat straw	Untreated	1.03645	0.774451	0.262	25.2786	0.994591	0.220141	22.1338
Neurospora crassa	Wheat straw	Untreated	1.04074	0.783737	0.257	24.694	0.998705	0.214967	21.5246
Neurospora crassa	Wheat straw	Untreated	1.04352	0.771522	0.272	26.0656	1.00138	0.229855	22.9539
Neurospora crassa	Wheat straw	Untreated	1.0407	0.812701	0.228	21.9083	0.99867	0.185969	18.6216
Neurospora crassa	Wheat straw	Untreated	1.0297	0.734701	0.295	28.6491	0.988115	0.253413	25.6461

## Sheet: Table S4
substrate_type	substrate_treatment	species	solubles_lost_g	solubles_lost_perc	insolubles_lost_g	insolubles_lost_perc	ail_lost_g	ail_lost_perc	glucan_lost_g	glucan_lost_perc	xylan_lost_g	xylan_lost_perc	arabinan_lost_g	arabinan_lost_perc	furfural_c5_lost_g	furfural_c5_lost_perc	acetate_lost_g	acetate_lost_perc	sucrose_lost_g	sucrose_lost_perc	glucose_lost_g	glucose_lost_perc	fructose_lost_g	fructose_lost_perc
Corn stalk	Untreated	Neurospora crassa	0.0393493	41.417	0.153457	19.2268	0.0117734	6.49538	0.0649269	19.4188	0.0305886	20.6898	0.00459844	40.5024	0.00242738	16.7106	0.0115775	21.7705	0.0192079	94.7571	0.00235769	100	0.0026562	100
Corn stalk	Untreated	Neurospora crassa	0.0482525	50.6117	0.126986	15.8549	0.0175963	9.67414	0.0530829	15.8213	0.0256703	17.3029	0.00391495	34.3626	0.00277226	19.0185	0.0137212	25.7119	0.0189581	93.2002	0.00159267	100	0.00266545	100
Corn stalk	Untreated	Neurospora crassa	0.0586371	61.5725	0.152783	19.0971	0.0249735	13.7453	0.0638361	19.0475	0.0294384	19.8649	0.00382435	33.6048	0.00355483	24.4143	0.0148198	27.8014	0.0193744	95.3529	0.00153652	100	0.00266249	100
Corn stalk	Untreated	Neurospora crassa	0.0417046	43.8857	0.136063	17.0435	0.0223566	12.3312	0.0526776	15.7515	0.0246246	16.6519	0.00391588	34.4823	0.00306593	21.1014	0.0140188	26.3548	0.0191199	94.3008	0.00264588	100	0.00265683	100
Corn stalk	Untreated	Neurospora crassa	0.0402325	42.1684	0.113884	14.2086	0.0204307	11.2241	0.0434799	12.9496	0.0206563	13.913	0.00327619	28.7348	0.0024288	16.65	0.0130322	24.4028	0.0198005	97.2695	0.00265001	100	0.00266743	100
